# Supplementary material for: Novel biomarker identification for oral squamous cell carcinoma development in nonsmoker, nondrinker, and nonchewer patients using third-generation sequencing of oral microbiome
Source: J Oral Microbiol. 2025 Oct 2;17(1):2565452. doi: 10.1080/20002297.2025.2565452 (PMC12493606; doi:10.1080/20002297.2025.2565452)
Supplement: Supplementary materials — Table S1. Correlation between microbial biomarkers and clinicopathological parameters. [file ZJOM_A_2565452_SM3083.xlsx]

## Sheet: 工作表1
Table S1. Correlation between microbial biomarkers and clinicopathological parameters.
Characteristics		Eikenella corrodens		p value (χ 2test)	Slackia exigua		p value (χ 2test)	Eggerthia catenaformis		p value (χ 2test)
		Low	High		Low	High		Low	High
Location				0.3324			0.2332			0.3261
	Tongue	15	9		16	8		18	6
	Other	1	2		3	0		3	0
Age				0.4527			0.9742			0.4559
	Early (< 50 y/o)	5	5		7	3		7	3
	Late (≥ 50 y/o)	11	6		12	5		14	3
Cancer status				0.02278			0.187			0.5346
	Early (I+II)	10	2		10	2		10	2
	Late (III+IV)	6	9		9	6		11	4
Gender				0.9521			0.00971			0.03315
	Male	10	7		9	8		11	6
	Female	6	4		10	0		10	0
Note: In this study, the term "high" refers to cases where the actual abundance of a specific bacterium in each sample is greater than the median abundance value, whereas "low" indicates instances where the actual abundance of this bacterium in each sample is less than the median abundance value.
