# Supplementary material for: Novel biomarker identification for oral squamous cell carcinoma development in nonsmoker, nondrinker, and nonchewer patients using third-generation sequencing of oral microbiome
Source: J Oral Microbiol. 2025 Oct 2;17(1):2565452. doi: 10.1080/20002297.2025.2565452 (PMC12493606; doi:10.1080/20002297.2025.2565452)
Supplement: Supplementary materials — Table S2. Differential expressed bacteria in our dataset. [file ZJOM_A_2565452_SM3082.csv]

Table S2. Differential expressed bacteria in our dataset.
ASV	Name	Log2 FC (THF)
ASV015	Actinomyces_massiliensis	DOWN
ASV031	Scardovia_wiggsiae	DOWN
ASV048	Rothia	DOWN
ASV050	Rothia_dentocariosa	DOWN
ASV067	Olsenella_uli	UP
ASV072	Slackia_exigua	UP
ASV094	Paludibacteraceae	UP
ASV132	Prevotella_nanceiensis	DOWN
ASV133	Prevotella_nigrescens	DOWN
ASV141	Campylobacter	UP
ASV206	Campylobacteraceae	DOWN
ASV247	Eggerthia_catenaformis	UP
ASV260	Abiotrophia	UP
ASV279	Streptococcus_troglodytae	DOWN
ASV297	Clostridiales_bacterium	DOWN
ASV323	Howardella	UP
ASV325	Johnsonella	UP
ASV326	Johnsonella_ignava	UP
ASV327	Lachnospiraceae	UP
ASV331	Lachnoanaerobaculum_orale	DOWN
ASV343	Oribacterium_parvum	DOWN
ASV352	Stomatobaculum	DOWN
ASV356	Lachnospiraceae_uncultured	DOWN
ASV386	Mogibacterium	UP
ASV390	Anaerovoracaceae	DOWN
ASV411	Parvimonas	UP
ASV425	Selenomonas_artemidis	DOWN
ASV454	Leptotrichia	DOWN
ASV464	SR1_bacterium	DOWN
ASV474	Saccharimonadaceae	UP
ASV483	Saccharimonadales	UP
ASV541	Comamonas	DOWN
ASV549	Eikenella_corrodens	UP
ASV555	Neisseria_bacilliformis	DOWN
ASV556	Neisseria_oralis	DOWN
ASV558	Neisseria_subflava	DOWN
ASV563	Cardiobacterium_valvarum	UP
ASV617	Treponema	UP
ASV621	Pyramidobacter_piscolens	DOWN
