# Supplementary material for: Novel biomarker identification for oral squamous cell carcinoma development in nonsmoker, nondrinker, and nonchewer patients using third-generation sequencing of oral microbiome
Source: J Oral Microbiol. 2025 Oct 2;17(1):2565452. doi: 10.1080/20002297.2025.2565452 (PMC12493606; doi:10.1080/20002297.2025.2565452)
Supplement: Supplementary materials — Table S3. Differential expressed bacteria in three public datasets. [file ZJOM_A_2565452_SM3084.csv]

Table S3. Differential expressed bacteria in three public datasets.
ASV	Name	Log2 FC (WTH)
ASV012	Actinomyces_graevenitzii	DOWN
ASV045	Paenarthrobacter_nitroguajacolicus	DOWN
ASV054	Propionibacterium_acidifaciens	DOWN
ASV090	Barnesiella	DOWN
ASV091	Muribaculaceae	DOWN
ASV110	Alloprevotella	DOWN
ASV116	Prevotella_baroniae	UP
ASV124	Prevotella_intermedia	UP
ASV137	Prevotella_pallens	DOWN
ASV140	Prevotella_salivae	DOWN
ASV176	Capnocytophaga_gingivalis	DOWN
ASV179	Capnocytophaga_leadbetteri	UP
ASV196	Lentimicrobium	UP
ASV220	Daucus_carota	DOWN
ASV222	Mucispirillum_schaedleri	DOWN
ASV229	Proteobacteria_bacterium	DOWN
ASV280	Streptococcus_vestibularis	DOWN
ASV314	Firmicutes_oral	UP
ASV320	Catonella	UP
ASV399	Filifactor_alocis	UP
ASV400	Peptoanaerobacter_stomatis	UP
ASV429	Selenomonas_sputigena	UP
ASV437	Megasphaera_micronuciformis	DOWN
ASV447	Leptotrichia_hongkongensis	DOWN
ASV498	Pseudomonas_geniculata	DOWN
ASV602	Treponema_denticola	UP
ASV604	Treponema_lecithinolyticum	UP
ASV605	Treponema_maltophilum	UP
ASV606	Treponema_medium	UP
ASV610	Treponema_putidum	UP
ASV615	Treponema_vincentii	UP
ASV616	Treponema_uncluture	UP
